# Supplementary material for: Consumption of a Coffee Rich in Phenolic Compounds May Improve the Body Composition of People with Overweight or Obesity: Preliminary Insights from a Randomized, Controlled and Blind Crossover Study
Source: Nutrients. 2024 Aug 26;16(17):2848. doi: 10.3390/nu16172848 (PMC11397522; doi:10.3390/nu16172848)
Supplement: Supplementary file 1 [file nutrients-16-02848-s001.zip]

Archive with 1 entries (1 files):
- nutrients-3151821-supplementary.pdf
